# Supplementary material for: CurSa: scripts to curate metadata and sample genomes from GISAID for analysis and display in nextstrain and microreact
Source: Biol Methods Protoc. 2023 Apr 17;8(1):bpad007. doi: 10.1093/biomethods/bpad007 (PMC10174701; doi:10.1093/biomethods/bpad007)
Supplement: bpad007_Supplementary_Data [file bpad007_supplementary_data.txt]

Supplementary file 1 CurSa

Result S1
1)  The first step is to download the sequences from the focal country. In this
    case we selected Mexico. Go to GISAID (https://gisaid.org/) and download all
    complete, high coverage and 'collection date complete' sequences from your
    focal country (in this case Mexico) in the format 'Input for the Augur
    pipeline'. For instance, we will download all these sequences to a folder
    named: GISAID20230223/

    Because GISAID only allows to download a maximum of 5000 sequences at once,
    you may have to download all the sequences in several batches. We decided
    to download the sequences from each one of the mexican states independently
    and then rename the tsv and fasta files according to their state of
    procedence:

        ~/CurSa/GISAID20230223/
        $ tar -xf gisaid_auspice_input_hcov-19_2023_02_23_20.tar
        $ mv 1677184368344.metadata.tsv Aguascalientes.metadata.tsv
        $ mv 1677184368344.sequences.fasta Aguascalientes.sequences.fasta
        $ rm gisaid_auspice_input_hcov-19_2023_02_23_20.tar
        etc..

    Note that the new name of files must have the extensions: '.metadata.tsv'
    and '.sequences.fasta'. This is because the script concatenate_tsv_files.pl
    uses those extensions to recognize the files.

    Once you finish downloading all sequences from GISAID, concatenate all
    metadata files into a single file and all sequence files into a single one
    with the script concatentate_tsv_files.pl.

        ~/CurSa/GISAID20230223/
        $ perl concatenate_tsv_files.pl
        (1) Aguascalientes.metadata.tsv
        (2) Baja_California.metadata.tsv
        (3) Baja_California_Sur.metadata.tsv
        (4) Campeche.metadata.tsv
        (5) Cancun.metadata.tsv
        (6) CDMX.metadata.tsv
        (7) Chiapas.metadata.tsv
        (8) Chihuahua.metadata.tsv
        (9) Ciudad_de_Mexico.metadata.tsv
        (10) CMX.metadata.tsv
        (11) Coahuila.metadata.tsv
        (12) Colima.metadata.tsv
        (13) Distrito_Federal.metadata.tsv
        (14) Durango.metadata.tsv
        (15) Estado_de_Mexico.metadata.tsv
        (16) Guanajuato.metadata.tsv
        (17) Guerrero.metadata.tsv
        (18) Hidalgo.metadata.tsv
        (19) Jalisco.metadata.tsv
        (20) Mexico_City_2019-01-01_2020-12-31.metadata.tsv
        (21) Mexico_City_2021-01-01_2021-06-30.metadata.tsv
        (22) Mexico_City_2021-07-01_2021-12-31.metadata.tsv
        (23) Mexico_City_2022-01-01_2022-12-31.metadata.tsv
        (24) Michoacan.metadata.tsv
        (25) Morelos.metadata.tsv
        (26) Nayarit.metadata.tsv
        (27) Nuevo_Leon.metadata.tsv
        (28) Oaxaca.metadata.tsv
        (29) Puebla.metadata.tsv
        (30) Queretaro.metadata.tsv
        (31) Quintana_Roo.metadata.tsv
        (32) San_Luis_Potosi.metadata.tsv
        (33) Sinaloa.metadata.tsv
        (34) Sonora.metadata.tsv
        (35) State_of_Mexico.metadata.tsv
        (36) Tabasco.metadata.tsv
        (37) Tamaulipas.metadata.tsv
        (38) Tlaxcala.metadata.tsv
        (39) Veracruz.metadata.tsv
        (40) Yucatan.metadata.tsv
        (41) Zacatecas.metadata.tsv

        ------------------------------------------------------------------------
        Number of files..: 41
        Number of genomes: 35633
        ------------------------------------------------------------------------

    And rename the outfiles to a new directory (in this case data20230223/):

        ~/CurSa/GISAID20230223/
          $ mv outfile.tsv ../data20230223/Mexico.metadata.tsv
          $ mv outfile.fasta ../data20230223/Mexico.sequences.fasta

Result S2
2)  Now proceed to curate the names of localities in the files
    color_ordering.tsv, lat_longs.tsv and Mexico.metadata.tsv.

    First, make a copy of color_ordering.tsv and lat_longs.tsv files to your
    working directory:

      ~/CurSa/
      $ cp ~/Software/ncov/defaults/color_ordering.tsv data20230223/
      $ cp ~/Software/ncov/defaults/lat_longs.tsv data20230223/

    And then, make a copy of the original files in case you would like to
    recover them.

      ~/CurSa/
      $ cp ~/Software/ncov/defaults/color_ordering.tsv ~/Software/ncov/defaults/color_ordering_original.tsv
      $ cp ~/Software/ncov/defaults/lat_longs.tsv ~/Software/ncov/defaults/lat_longs_original.tsv

    It is a good idea to start by opening color_ordering.tsv and reviewing the
    names to see if they are spelled correctly.

    For instance, the City of Aguascalientes (in the State of Aguascalientes)
    is repeated two times and written with typos:

      # Aguascalientes
      location	Aguasacalientes
      location	Aguascalientes
      location	Aguascallientes

    Just eliminate the rows with typos (i.e. Aguasacalientes, Aguascallientes).

    The names of the localities in color_ordering.tsv will be used as
    gold-standards to curate the localities in metadata.tsv and lat_longs.tsv
    files. So it is important to take a careful look to all the names from the
    focal country.

    Now, find inconsistencies between color_ordering.tsv and metadata.tsv with
    the script compare_names.pl:

      ~/CurSa/data20230223/
      $ perl compare_names.pl color_ordering.tsv Mexico.metadata.tsv Mexico

        ------------------------------------------------------------------------
        Part 1
        Are there names in Mexico.metadata.tsv lacking in color_ordering.tsv?

        Warning! name not found in color_ordering.tsv: 'Aguasacalientes'
        context in Mexico.metadata.tsv: North America / Mexico / Aguascalientes / Aguasacalientes

        Warning! name not found in color_ordering.tsv: 'Pabello de A'
        context in Mexico.metadata.tsv: North America / Mexico / Aguascalientes / Pabello de A

        Warning! name not found in color_ordering.tsv: 'Ensenada'
        context in Mexico.metadata.tsv: North America / Mexico / Baja California / Ensenada

        Warning! name not found in color_ordering.tsv: 'La Paz'
        context in Mexico.metadata.tsv: North America / Mexico / Baja California Sur / La Paz

        Warning! name not found in color_ordering.tsv: 'Carmen'
        context in Mexico.metadata.tsv: North America / Mexico / Campeche / Carmen

        Warning! name not found in color_ordering.tsv: 'Cancun'
        context in Mexico.metadata.tsv: North America / Mexico / Cancun

        Warning! name not found in color_ordering.tsv: 'CDMX'
        context in Mexico.metadata.tsv: North America / Mexico / CDMX

        Warning! name not found in color_ordering.tsv: 'Cuauhtemoc'
        context in Mexico.metadata.tsv: North America / Mexico / Chihuahua / Cuauhtemoc

        Warning! name not found in color_ordering.tsv: 'Ciudad de Mexico'
        context in Mexico.metadata.tsv: North America / Mexico / Ciudad de Mexico

        Warning! name not found in color_ordering.tsv: 'CMX'
        context in Mexico.metadata.tsv: North America / Mexico / CMX

        Warning! name not found in color_ordering.tsv: 'Frontera'
        context in Mexico.metadata.tsv: North America / Mexico / Coahuila / Frontera

        Warning! name not found in color_ordering.tsv: 'Cardonal Hgo'
        context in Mexico.metadata.tsv: North America / Mexico / Hidalgo / Cardonal Hgo

        Warning! name not found in color_ordering.tsv: 'Cuauhtemoc'
        context in Mexico.metadata.tsv: North America / Mexico / Mexico City / Cuauhtemoc

        Warning! name not found in color_ordering.tsv: 'Guadalupe'
        context in Mexico.metadata.tsv: North America / Mexico / Nuevo Leon / Guadalupe

        Warning! name not found in color_ordering.tsv: 'Gral. Escobedo'
        context in Mexico.metadata.tsv: North America / Mexico / Nuevo Leon / Gral. Escobedo

        Warning! name not found in color_ordering.tsv: 'Abasolo Nvo Leon'
        context in Mexico.metadata.tsv: North America / Mexico / Nuevo Leon / Abasolo Nvo Leon

        Warning! name not found in color_ordering.tsv: 'Rioverde'
        context in Mexico.metadata.tsv: North America / Mexico / San Luis Potosi / Rioverde

        Warning! name not found in color_ordering.tsv: 'Nogales'
        context in Mexico.metadata.tsv: North America / Mexico / Sonora / Nogales

        Warning! name not found in color_ordering.tsv: 'State of Mexico'
        context in Mexico.metadata.tsv: North America / Mexico / State of Mexico

        Warning! name not found in color_ordering.tsv: 'State of Mexico'
        context in Mexico.metadata.tsv: North America / Mexico / State of Mexico / Nicolas Romero

        Warning! name not found in color_ordering.tsv: 'State of Mexico'
        context in Mexico.metadata.tsv: North America / Mexico / State of Mexico / Naucalpan de Juarez

        Warning! name not found in color_ordering.tsv: 'Cardenas'
        context in Mexico.metadata.tsv: North America / Mexico / Tabasco / Cardenas

        Warning! name not found in color_ordering.tsv: 'Altamira'
        context in Mexico.metadata.tsv: North America / Mexico / Tamaulipas / Altamira

        Warning! name not found in color_ordering.tsv: 'Cordoba'
        context in Mexico.metadata.tsv: North America / Mexico / Veracruz / Cordoba

        Warning! name not found in color_ordering.tsv: 'Rio Grande'
        context in Mexico.metadata.tsv: North America / Mexico / Zacatecas / Rio Grande

        Warning! name not found in color_ordering.tsv: 'Calera'
        context in Mexico.metadata.tsv: North America / Mexico / Zacatecas / Calera

        Warning! name not found in color_ordering.tsv: 'Guadalupe'
        context in Mexico.metadata.tsv: North America / Mexico / Zacatecas / Guadalupe

        ------------------------------------------------------------------------
        Part 2
        Checking if the same name is repeated in different geographic contexts

        Warning! the name 'Cuauhtemoc' is in more than one geographic context:
        North America / Mexico / Chihuahua / 'Cuauhtemoc'
        North America / Mexico / Mexico City / 'Cuauhtemoc'

        Warning! the name 'Guadalupe' is in more than one geographic context:
        North America / Mexico / Nuevo Leon / 'Guadalupe'
        North America / Mexico / Zacatecas / 'Guadalupe'

        Warning! the name 'Tecate' is in more than one geographic context:
        North America / Mexico / Baja California / 'Tecate'
        North America / Mexico / Baja California Sur / 'Tecate'

        ------------------------------------------------------------------------
        Now run substitute_names.pl.
        See https://github.com/luisdelaye/CurSa/ for more details.
        ------------------------------------------------------------------------

    Rename the output file substitute_proposal.tsv:

      ~/CurSa/data20230223/
      $ mv substitute_proposal.tsv substitute_proposal_round1.tsv

    Now, open the following files with a text editor (like ATOM)

      ~/CurSa/data20230223/color_ordering.tsv
      ~/CurSa/data20230223/lat_longs.tsv
      ~/CurSa/data20230223/substitute_proposal_round1.tsv

    And proceed to edit the third column of the file
    substitute_proposal_round1.tsv. Each column is separated by a tab. You have
    to write the proper name in the third column. Use the warnings as a guide to
    make the changes.

    There are basically three types of inconsistencies.

    A) The name in metadata.tsv has a typo. Example:

      Warning! name not found in color_ordering.tsv: 'Pabello de A'
      context in Mexico.metadata.tsv: North America / Mexico / Aguascalientes / Pabello de A

    The name of the city 'Pabello de A' has a typo. The correct name is:
    'Pabellon de Arteaga'. Therefore, write the proper name in the third column
    of the file substitute_proposal_round1.tsv:

      'Pabello de A'	'North America / Mexico / Aguascalientes / Pabello de A'	'North America / Mexico / Aguascalientes / Pabellon de Arteaga'

    In addition, notice that in lat_longs.tsv 'Pabellon de Arteaga' is lacking.
    Therefore, add this location to lat_longs.tsv

    location  Pabellon de Arteaga 22.15 -102.28

    You can find the geographic coordinates of the city with Wikipedia. Just
    click on the coordinates to go to the GeoHack page to find them in decimal
    notation.

    B) The name of the location in metadata.tsv is lacking in
    color_ordering.tsv.

    The name of the city Tecate is lacking in color ordering.

      'Tecate'	'North America / Mexico / Baja California / Tecate'	'North America / Mexico / Baja California / Tecate'

    Just add the name of this city under the state of Baja California in
    color_ordering.tsv

      ### Mexico
      # Baja California
      location	Ensenada MX
      location	Mexicali
      location	Reforma
      location	Rosarito
      location	San Quintin
      location	Tecate

    And add the geographic coordinates to lat_longs.tsv if they are lacking

      location	Tecate	32.5653831	-116.6298787

    C) Two different localities share the same name.

    See the following warning:

      Warning! the name 'Guadalupe' is in more than one geographic context:
      North America / Mexico / Nuevo Leon / 'Guadalupe'
      North America / Mexico / Zacatecas / 'Guadalupe'

    Two different cities (one in the state of Nuevo Leon and the other in the
    state of Zacatecas) share the name 'Guadalupe'. Therefore, eddit the third
    column in the file substitute_proposal_round1.tsv to differentiate them:

      'Guadalupe'	'North America / Mexico / Nuevo Leon / Guadalupe'	'North America / Mexico / Nuevo Leon / Guadalupe (Nuevo Leon)'
      'Guadalupe'	'North America / Mexico / Zacatecas / Guadalupe'	'North America / Mexico / Zacatecas / Guadalupe (Zacatecas)'

    And add the geographic coordinates of both cities to lat_longs.tsv.

      location	Guadalupe (Nuevo Leon)	25.68	-100.26
      location	Guadalupe (Zacatecas)	22.75	-102.52

    Once all inconsistencies were corrected in substitute_proposal_round1.tsv,
    run the next script to make a new metadata file without the inconsistencies:

    ~/CurSa/data20230203/
    $ perl substitute_names.pl Mexico.metadata.tsv substitute_proposal_round1.tsv
      ------------------------------------------------------------------------
      A substitute_proposal.tsv file was provided: substitute_proposal_round1.tsv
      ------------------------------------------------------------------------
      Analysing: Mexico.metadata.tsv
      ------------------------------------------------------------------------
      The following names were substituted, please check:

      old: 'North America / Mexico / Aguascalientes / Aguasacalientes'
      new: 'North America / Mexico / Aguascalientes / Aguascalientes'

      old: 'North America / Mexico / Aguascalientes / Pabello de A'
      new: 'North America / Mexico / Aguascalientes / Pabellon de Arteaga'

      old: 'North America / Mexico / Baja California / Ensenada'
      new: 'North America / Mexico / Baja California / Ensenada MX'

      old: 'North America / Mexico / Baja California Sur / La Paz'
      new: 'North America / Mexico / Baja California Sur / La Paz MX'

      old: 'North America / Mexico / Baja California Sur / Tecate'
      new: 'North America / Mexico / Baja California / Tecate'

      old: 'North America / Mexico / CDMX'
      new: 'North America / Mexico / Mexico City'

      old: 'North America / Mexico / CMX'
      new: 'North America / Mexico / Mexico City'

      old: 'North America / Mexico / Campeche / Carmen'
      new: 'North America / Mexico / Campeche / Ciudad del Carmen'

      old: 'North America / Mexico / Chihuahua / Cuauhtemoc'
      new: 'North America / Mexico / Chihuahua / Ciudad Cuauhtemoc'

      old: 'North America / Mexico / Ciudad de Mexico'
      new: 'North America / Mexico / Mexico City'

      old: 'North America / Mexico / Coahuila / Frontera'
      new: 'North America / Mexico / Coahuila / Frontera MX'

      old: 'North America / Mexico / Hidalgo / Cardonal Hgo'
      new: 'North America / Mexico / Hidalgo / Cardonal'

      old: 'North America / Mexico / Mexico City / Cuauhtemoc'
      new: 'North America / Mexico / Mexico City / Cuauhtemoc (Mexico City)'

      old: 'North America / Mexico / Nuevo Leon / Abasolo Nvo Leon'
      new: 'North America / Mexico / Nuevo Leon / Abasolo (Nuevo Leon)'

      old: 'North America / Mexico / Nuevo Leon / Gral. Escobedo'
      new: 'North America / Mexico / Nuevo Leon / Ciudad General Escobedo'

      old: 'North America / Mexico / Nuevo Leon / Guadalupe'
      new: 'North America / Mexico / Nuevo Leon / Guadalupe (Nuevo Leon)'

      old: 'North America / Mexico / San Luis Potosi / Rioverde'
      new: 'North America / Mexico / San Luis Potosi / Rioverde MX'

      old: 'North America / Mexico / Sonora / Nogales'
      new: 'North America / Mexico / Sonora / Nogales MX'

      old: 'North America / Mexico / State of Mexico'
      new: 'North America / Mexico / Estado de Mexico'

      old: 'North America / Mexico / State of Mexico / Naucalpan de Juarez'
      new: 'North America / Mexico / Estado de Mexico / Naucalpan de Juarez'

      old: 'North America / Mexico / State of Mexico / Nicolas Romero'
      new: 'North America / Mexico / Estado de Mexico / Nicolas Romero'

      old: 'North America / Mexico / Tabasco / Cardenas'
      new: 'North America / Mexico / Tabasco / Cardenas MX'

      old: 'North America / Mexico / Tamaulipas / Altamira'
      new: 'North America / Mexico / Tamaulipas / Altamira (Tamaulipas)'

      old: 'North America / Mexico / Veracruz / Cordoba'
      new: 'North America / Mexico / Veracruz / Cordoba MX'

      old: 'North America / Mexico / Zacatecas / Calera'
      new: 'North America / Mexico / Zacatecas / Calera MX'

      old: 'North America / Mexico / Zacatecas / Guadalupe'
      new: 'North America / Mexico / Zacatecas / Guadalupe (Zacatecas)'

      old: 'North America / Mexico / Zacatecas / Rio Grande'
      new: 'North America / Mexico / Zacatecas / Rio Grande MX'

      ------------------------------------------------------------------------
      Results are written to outfile.tsv.
      Now run compare_names.pl.
      See https://github.com/luisdelaye/CurSa/ for more details.
      ------------------------------------------------------------------------

    Rename the outfile.

      ~/CurSa/data20230223/
      $ mv outfile.tsv metadata_round1.tsv

    And now, look again for inconsistencies:

      ~/CurSa/data20230223/
      $ perl compare_names.pl color_ordering.tsv metadata_round1.tsv Mexico

      ------------------------------------------------------------------------
      Part 1
      Are there names in metadata_round1.tsv lacking in color_ordering.tsv?

      ------------------------------------------------------------------------
      Part 2
      Checking if the same name is repeated in different geographic contexts

      There are no names repeated in different geographic contexts
      ------------------------------------------------------------------------
      All names in metadata_round1.tsv have a match in color_ordering.tsv
      See https://github.com/luisdelaye/CurSa/ for more details.
      ------------------------------------------------------------------------

    Since there are no more inconsistences rename the outfile:

      ~/CurSa/data20230223/
      $ mv metadata_round1.tsv substituted.metadata.tsv

    Now run the next script:

      ~/CurSa/data20230223/
      $ perl check_coordinates.pl substituted.metadata.tsv color_ordering.tsv lat_longs.tsv Mexico

      (*) Localities not in substituted.metadata.tsv that lack coordinates in lat_longs.tsv
      (**) Localities included substituted.metadata.tsv that lack coordinates in lat_longs.tsv

      ### Mexico
      # Baja California
      location	Rosarito
      location	Tijuana
      location	Ensenada
      location	Mexicali
      location	Tecate

      # Baja California Sur
      location	Los Cabos

      # Sonora
      location	San Luis Rio Colorado
      location	Caborca
      location	Hermosillo
      location	Obregon
      location	Cajeme
      location	Etchojoa
      location	Nogales (*)

      # Chihuahua
      location	Ciudad Juarez
      location	Cuauhtemoc (*)
      location	Delicias

      # Nuevo Leon
      location	San Nicolas De Los Garza (**)
      location	Monterrey
      location	Abasolo (*)
      location	Altamira Nuevo Leon (*)
      location	Apodaca
      location	Cadereyta Jimenez
      location	Cerralvo
      location	Cienega de Flores
      location	Ciudad Benito Juarez (*)
      location	Ciudad De Allende (*)
      location	Ciudad General Escobedo
      location	Ciudad Sabinas Hidalgo
      location	Ciudad Santa Catarina
      location	Estacion Aldama
      location	Galeana
      location	Garcia
      location	General Zuazua
      location	La Reforma (*)
      location	Lampazos
      location	Linares
      location	Montemorelos
      location	Pesqueria
      location	Salinas Victoria
      location	San Pedro Garza Garcia
      location	Carmen Nuevo Leon (*)

      # Tamaulipas
      location	Matamoros
      location	Altamira Tamaulipas (*)
      location	Mier
      location	Ciudad Madero
      location	El Mante
      location	Nuevo Laredo
      location	Reynosa
      location	Tampico

      # Veracruz
      location	Coyutla
      location	Atoyac
      location	Carlos A. Carrillo
      location	Chicontepec
      location	Cordoba MX
      location	Cosamaloapan De Carpio (**)
      location	Cuitlahuac
      location	Misantla
      location	Paso Del Macho (**)
      location	Soledad De Doblado (**)
      location	Tierra Blanca
      location	Xalapa

      # Coahuila
      location	Acuna (*)
      location	Castanos (*)
      location	Frontera (*)
      location	Monclova
      location	Saltillo
      location	Torreon

      # Sinaloa
      location	Mazatlan
      location	Culiacan
      location	Navolato
      location	Ahome
      location	Guasave
      location	Los Mochis
      location	El Fuerte

      # Durango
      location	Gomez Palacio
      location	Cuencame
      location	Lerdo
      location	Mapimi
      location	Tepehuanes

      # Nayarit
      location	Tepic
      location	Xalisco
      location	Tuxpan
      location	Bahia De Banderas (**)
      location	Compostela

      # Zacatecas
      location	Calera (*)
      location	Fresnillo
      location	Mazapil
      location	Miguel Auza
      location	Momax
      location	Rio Grande MX
      location	Sombrerete

      # Aguascalientes
      location	Asientos
      location	Calvillo
      location	Jesus Maria
      location	Pabellon de Arteaga

      # Jalisco
      location	Puerto Vallarta
      location	Zapopan
      location	Acatic
      location	El Salto
      location	Ocotlan
      location	Poncitlan
      location	Tamazula De Gordiano (**)
      location	Tlajomulco De Zuniga (*)
      location	Tlaquepaque
      location	Zapotlan El Grande

      # Guanajuato
      location	Acambaro
      location	Celaya
      location	Comonfort
      location	Dolores Hidalgo Cuna De La Independencia Nacional (**)
      location	Irapuato
      location	San Francisco Del Rincon (**)
      location	Silao

      # San Luis Potosi
      location	Ahualulco
      location	Axtla De Terrazas (**)
      location	Ciudad Valles
      location	Matehuala
      location	Rioverde (*)
      location	San Martin Chalchicuautla
      location	Tamazunchale

      # Estado de Mexico
      location	Nicolas Romero
      location	Atizapan (*)
      location	Cuautitlan Izcalli
      location	Ecatepec De Morelos (*)
      location	Huehuetoca
      location	Jaltenco
      location	Metepec
      location	Nezahualcoyotl
      location	Tecamac
      location	Teoloyucan
      location	Tlalnepantla De Baz (*)
      location	Toluca
      location	Tultitlan
      location	Zinacantepec
      location	Zumpango

      # Hidalgo
      location	Acatlan
      location	Ajacuba
      location	Cardonal
      location	El Arenal Hidalgo (*)
      location	Ixmiquilpan
      location	Mineral Del Chico (**)
      location	Mixquiahuala De Juarez (**)
      location	Omitlan De Juarez (**)
      location	Pachuca De Soto (**)
      location	Tasquillo
      location	Tepeapulco
      location	Tepeji Del Rio De Ocampo (**)
      location	Tizayuca
      location	Tulancingo De Bravo (**)
      location	Zimapan

      # Mexico City
      location	Chimalhuacan
      location	Alvaro Obregon
      location	Gustavo A. Madero

      # Puebla
      location	Atlixco
      location	Chignautla
      location	Teziutlan

      # Tlaxcala
      location	Calpulalpan

      # Michoacan
      location	Lazaro Cardenas
      location	Morelia
      location	Patzcuaro
      location	Taretan

      # Tabasco
      location	Huimanguillo
      location	Centla
      location	Cardenas
      location	Centro
      location	Nacajuca

      # Campeche
      location	Calkini
      location	Carmen Campeche (*)

      # Yucatan
      location	Merida
      location	Kanasin

      # Quintana Roo
      location	Cozumel
      location	Cancun
      location	Benito Juarez
      location	Othon P. Blanco
      location	Solidaridad

      # Chiapas
      location	Benemerito De Las Americas (**)
      location	Huixtla
      location	Tapachula
      location	Tuxtla Chico
      location	Tuxtla Gutierrez
      location	Villa Comaltitlan

      ### Mexico
      division	Baja California
      division	Baja California Sur
      division	Sonora
      division	Sinaloa
      division	Chihuahua
      division	Nayarit
      division	Durango
      division	Colima
      division	Jalisco
      division	Guadalajara
      division	Zacatecas
      division	Aguascalientes
      division	Coahuila
      division	Michoacan
      division	Guanajuato
      division	San Luis Potosi
      division	Queretaro
      division	Nuevo Leon
      division	Guerrero
      division	Estado de Mexico
      division	Mexico City
      division	Mexico
      division	Hidalgo
      division	Morelos
      division	Tamaulipas
      division	Puebla
      division	Tlaxcala
      division	Veracruz
      division	Oaxaca
      division	Chiapas
      division	Tabasco
      division	Campeche
      division	Yucatan
      division	Quintana Roo

    The localities marked with (**) are in color_ordering.tsv and in
    substituted.metadata.tsv but do not have coordinates in lat_longs.tsv. The
    coordinates of these localities have to be added to lat_longs.tsv. The
    localities marked with (*) are in color_ordering.tsv but not in
    substituted.metadata.tsv. Therefore, it is not necessary to add them to
    lat_longs.tsv file.

Result S3
3)  Format genome and metadata files.

    The next step is to format genome and metadata files. Basically, this script
    strips the prefix 'hCov-19/' from the strain field of the metadata and
    from the headers in the fasta sequence file. The script also resolve
    duplicated strains in the metadata by keeping the most recent one.

      ~/CurSa/data20230223/
      $ perl format.pl substituted.metadata.tsv Mexico.sequences.fasta
      ------------------------------------------------------------------------
      Number of entries in formated_metadata.tsv...: 35633
      Number of entries in formated_sequences.fasta: 35633
      ------------------------------------------------------------------------
      out: formated_metadata.tsv formated_sequences.fasta

Result S4
4)  Genome sampling.

    To sample genomes you need to provide: a) a percentage of genomes to sample
    on a monthly basis (in this case 10%); b) a seed to generate random numbers
    to sample (in this case 2718); and c) a range dates to sample (in this case
    2020-01-01 2023-01-01).

      ~/CurSa/data20230223/
      $ perl sample.pl formated_metadata.tsv formated_sequences.fasta 2718 10 2020-01-01 2023-01-01
      ------------------------------------------------------------------------
      Sampling report
      Metadata file....................: formated_metadata.tsv
      Sequence file....................: formated_sequences.fasta
      Seed number......................: 2718
      Percentage of sequences to sample: 5
      Genome sequences will be sampled from 2020-01-01 to 2023-01-01

      Do you want to continue? (y/n)
      y
      ------------------------------------------------------------------------
      Sampling genome sequences

      ------------------------------------------------------------------------
      Making the fasta file

      ------------------------------------------------------------------------
      Number of genomes sampled in metadata..: 3564
      Number of genomes sampled in fasta file: 3564
      ------------------------------------------------------------------------

      out: sampled_metadata.tsv sampled_sequences.fasta sampled_report.txt

Result S5
5)  Running Nextstrain (Auspice).

    To contextualize the sequences from a focal country, yo can use the Genbank
    sequences provided by Nextstrain team:

      https://docs.nextstrain.org/projects/ncov/en/latest/reference/remote_inputs.html

    In this case, we used the Global sample in the yaml configure file. See
    these files to know how to do it:

      https://docs.nextstrain.org/projects/ncov/en/latest/tutorial/custom-data.html
      https://docs.nextstrain.org/projects/ncov/en/latest/tutorial/genomic-surveillance.html

    Move the metadata and sequence files to the data/ directory within the local
    Nextstrain build:

      ~/CurSa/data20230223/
      $ cp sampled_metadata.tsv ~/Software/ncov/data/
      $ cp sampled_sequences.fasta ~/Software/ncov/data/

    And move the color_ordering.tsv and lat_longs.tsv to the defaults/
    directory:

      ~/CurSa/data20230223/
      $ cp color_ordering.tsv ~/Software/ncov/defaults/color_ordering.tsv
      $ cp lat_longs.tsv ~/Software/ncov/defaults/lat_longs.tsv

    And then run Nextstrain:

      ~/Software/ncov
      $ nextstrain build . --cores all --configfile Mexstrain/Mexstrain-data.yaml

Result S6
6)  Create the necessary files for Microreact.

    To create the files necessary for Microreact, first make a copy of
    lat_longs.tsv:

      data20230223/
      $ cp lat_longs.tsv lat_longs.e1.tsv

    And add the following to lat_longs.e1.tsv:

      region	Africa	4.070194	21.824559
      region	Asia	30.451098	86.654576
      region	Europe	49.646237	10.799454
      region	North America	28.2367447	-97.738017
      region	Oceania	-25.0562891	152.008576
      region	South America	-13.083583	-58.470721

    And then run:

      data20230223/
      $ cp ~/Software/ncov/results/Mexstrain-data/aligned.fasta .
      $ perl create_microreact.pl lat_longs.e1.tsv aligned.fasta sampled_metadata.tsv
      out: outfile_for_microreact.tsv

      $ cp ~/Software/ncov/results/Mexstrain-data/tree_raw.nwk .

    Upload the files outfile_for_microreact.tsv and tree_raw.nwk to Microreact.
